# Supplementary material for: Light-Induced Changes in RGB Reflectance Parameters in Wheat and Pea Leaves in the Minute Range
Source: Plants (Basel). 2026 Apr 12;15(8):1184. doi: 10.3390/plants15081184 (PMC13119824; doi:10.3390/plants15081184)
Supplement: Supplementary file 1 [file plants-15-01184-s001.zip]

Archive with 1 entries (1 files):
- plants-4207609-supplementary.pdf
